# Supplementary material for: Access to care solutions in healthcare for obstetric care in Africa: A systematic review
Source: PLoS One. 2021 Jun 4;16(6):e0252583. doi: 10.1371/journal.pone.0252583 (PMC8177460; doi:10.1371/journal.pone.0252583)
Supplement: S3 Table — (XLSX) [file pone.0252583.s003.xlsx]

## Sheet: Controlled Intervention Studies
https://www.nhlbi.nih.gov/health-pro/guidelines/in-develop/cardiovascular-risk-reduction/tools/case-control	*CD, cannot determine; NA, not applicable; NR, not reported															Risk of Bias
Title	Author	Was the study described as randomized, a randomized trial, a randomized clinical trial, or an RCT?	Was the method of randomization adequate (i.e., use of randomly generated assignment)?	Was the treatment allocation concealed (so that assignments could not be predicted)?	Were study participants and providers blinded to treatment group assignment?	Were the people assessing the outcomes blinded to the participants' group assignments?	Were the groups similar at baseline on important characteristics that could affect outcomes (e.g., demographics, risk factors, co-morbid conditions)?	Was the overall drop-out rate from the study at endpoint 20% or lower of the number allocated to treatment?	Was the differential drop-out rate (between treatment groups) at endpoint 15 percentage points or lower?	Was there high adherence to the intervention protocols for each treatment group?	Were other interventions avoided or similar in the groups (e.g., similar background treatments)?	Were outcomes assessed using valid and reliable measures, implemented consistently across all study participants?	Did the authors report that the sample size was sufficiently large to be able to detect a difference in the main outcome between groups with at least 80% power?	Were outcomes reported or subgroups analyzed prespecified (i.e., identified before analyses were conducted)?	Were all randomized participants analyzed in the group to which they were originally assigned, i.e., did they use an intention-to-treat analysis?
Increasing access to institutional deliveries using demand and supply side incentives: early results from a quasi-experimental study	Ekirapa-Kiracho (2011)	N	NA	NA	NA	NA	NR	NA	NA	NA	Y	Y	N	Y	NA	high
Mobilizing communities to improve maternal health: results of an intervention in rural Zambia	Ensor (2014)	N	N	NA	NA	NA	Y	Y	Y	NA	Y	Y	N	Y	NA	high
Effects of demand-side incentives in improving the utilisation of delivery services in Oyam District in northern Uganda: a quasi-experimental study	Massavon (2017)	N	NA	NA	NA	NA	NR	NA	NA	NA	NA	Y	N	Y	NA	high
Effects of Improved Access to Transportation on Emergency obstetric Care Outcomes in Uganda	Mucunguzi (2014)	N	NA	NA	NA	NA	Y	NA	NA	NA	NA	Y	N	Y	NA	high
Exploring new health markets: experiences from informal providers of transport for maternal health services in Eastern Uganda	Pariyo (2014)	N	NA	NA	NA	NA	NA	NA	NA	NA	NA	Y	N	Y	NA	high
Cost-effectiveness analysis of a voucher scheme combined with obstetrical quality improvements: quasi experimental results from Uganday	Alfonso (2015)	N	NA	NA	NA	NA	Y	NA	NA	NA	Y	Y	N	Y	Y	high
Reducing the distance to walk: establishing a remote maternity facility in Runga, Hoima district, Uganda	Grindle (2020)	N	NA	NA	NA	NA	Y	NA	NA	NA	NA	Y	N	N	NA	high
Evaluation of a Maternal Health Program in Uganda and Zambia Finds Mixed Results on Quality of Care and Satisfaction	Kruk (2016)	N	NA	NA	NA	NA	NA	NA	NA	NA	NA	Y	N	N	NA	high
Improving Maternal and Newborn Health: Effectiveness of a Community Health Worker Program in Rural Kenya	Adam (2014)	N	NA	N	N	N	N	NA	NA	NA	NA	CD	N	NA	NA	high
Effectiveness of the Home Based Life Saving Skills training by community health workers on knowledge of danger signs, birth preparedness, complication readiness and facility delivery, among women in Rural Tanzania	August (2016)	N	NA	N	N	N	Y	NA	NA	NA	CD	CD	Y	Y	NA	high
Saving Mothers, Giving Life: It Takes a System to Save a Mother	Conlon (2019)	N	NA	NA	NA	NA	CD	NA	NA	NA	CD	CD	N	NA	NA	high
The effectiveness of birth plans in increasing use of skilled care at delivery and postnatal care in rural Tanzania: a cluster randomised trial	Magoma (2013)	Y	Y	N	Y	N	Y	Y	Y	NR	NR	Y	Y	Y	Y	high
Community-level interventions for pre-eclampsia (CLIP) in Mozambique: A cluster randomised controlled trial	Sevene (2020)	Y	Y	NA	NA	NR	Y	Y	Y	N	NR	Y	Y	Y	Y	low

## Sheet: Cohort studies
		NIH															Risk of Bias
Title	Author	Was the research question or objective in this paper clearly stated?	Was the study population clearly specified and defined?	Was the participation rate of eligible persons at least 50%?	Were all the subjects selected or recruited from the same or similar populations (including the same time period)? Were inclusion and exclusion criteria for being in the study prespecified and applied uniformly to all participants?	Was a sample size justification, power description, or variance and effect estimates provided?	For the analyses in this paper, were the exposure(s) of interest measured prior to the outcome(s) being measured?	Was the timeframe sufficient so that one could reasonably expect to see an association between exposure and outcome if it existed?	For exposures that can vary in amount or level, did the study examine different levels of the exposure as related to the outcome (e.g., categories of exposure, or exposure measured as continuous variable)?	Were the exposure measures (independent variables) clearly defined, valid, reliable, and implemented consistently across all study participants?	Was the exposure(s) assessed more than once over time?	Were the outcome measures (dependent variables) clearly defined, valid, reliable, and implemented consistently across all study participants?	Were the outcome assessors blinded to the exposure status of participants?	Was loss to follow-up after baseline 20% or less?	Were key potential confounding variables measured and adjusted statistically for their impact on the relationship between exposure(s) and outcome(s)?	Overall Rating (good, fair, poor)
Achieving the Millennium Development Goal of reducing maternal mortality in rural Africa: an experience from Burundi	Tayler-Smith (2013)	Y	Y	CD	Y	N	Y	Y	NA	Y	N	Y	NA	NA	N	Fair	High
Assessing trends in the content of maternal and child care following a health system strengthening initiative in rural Madagascar: Alongitudinal cohort study	Ezran (2019)	Y	Y	NA	Y	Y	Y	Y	NA	Y	Y	Y	NA	NA	N`	Fair	High

## Sheet: Cross-sectional studies
*Y/N, CD, cannot determine; NA, not applicable; NR, not reported
Article Name	Author	Was the research question or objective in this paper clearly stated?	Was the study population clearly specified and defined?	Was the participation rate of eligible persons at least 50%?	Were all the subjects selected or recruited from the same or similar populations (including the same time period)? Were inclusion and exclusion criteria for being in the study prespecified and applied uniformly to all participants?	Was a sample size justification, power description, or variance and effect estimates provided?	For the analyses in this paper, were the exposure(s) of interest measured prior to the outcome(s) being measured?	Was the timeframe sufficient so that one could reasonably expect to see an association between exposure and outcome if it existed?	For exposures that can vary in amount or level, did the study examine different levels of the exposure as related to the outcome (e.g., categories of exposure, or exposure measured as continuous variable)?	Were the exposure measures (independent variables) clearly defined, valid, reliable, and implemented consistently across all study participants?	Was the exposure(s) assessed more than once over time?	Were the outcome measures (dependent variables) clearly defined, valid, reliable, and implemented consistently across all study participants?	Were the outcome assessors blinded to the exposure status of participants?	Was loss to follow-up after baseline 20% or less?	Were key potential confounding variables measured and adjusted statistically for their impact on the relationship between exposure(s) and outcome(s)?	Overall Rating	Risk of Bias
Post project assessment of community supported emergency transport systems for health care services in Tanzania	Ahluwalia (2012)	N	Y	Y	N	N	Y	Y	NA	N	Y	N	N	NA	N	Poor	High
Can a community-based maternal care package in rural Ethiopia increase the use of health facilities for childbirth and reduce the stillbirth rate?	Atnafu (2016)	Y	Y	Y	N	Y	Y	Y	NA	Y	N	Y	NA	NA	Y	Good	Low
Can innovative ambulance transport avert pregnancy–related deaths? One–year operational assessment in Ethiopia	Godefay (2016)	Y	Y	NR	NR	Y (in previous paper)	N	NA	NA	NA	NA	Y	NA	NR	Y	Fair	High
Motorcycle ambulances for referral of obstetric emergencies in rural Malawi: Do they reduce delay and what do they cost?	Hofman (2008)	Y	N	NR	N	N	N	Y	NA	Y	NA	N	NA	NA	N	Poor	High
Community motivators promote use of emergency obstetric services in rural Sierra Leone	Kandeh (1997)	N	N	CD	N	N	N	Y	NA	CD	N	CD	N	NA	N	Poor	High
Improving emergency obstetric care in Mozambique: The story of Sofala	Santos (2006)	N	N	CD	N	N	Y	Y	NA	CD	Y	CD	N	NA	N	Poor	High
Mobilizing transport for obstetric emergencies in northwestern Nigeria	Shehu (1997)	N	N	CD	N	N	CD	Y	NA	N	Y	CD	N	NA	N	Poor	High
Ambulance service within a comprehensive intervention for reproductive health in remote settings: a cost-effective intervention	Somigliana (2011)	N	Y	CD	N	N	CD	N	NA	Y	N	CD	N	NA	N	Poor	High
An ambulance referral network improves access to emergency obstetric and neonatal care in a district of rural Burundi with high maternal mortality	Tayler-Smith (2013)	Y	Y	CD	N	N	CD	Y	NA	Y	N	Y	N	NA	N	Fair	High
Cost-effectiveness of an ambulance-based referral system for emegency obstetrical and neonatal care in rural Ethiopia	Accorsi (2017)	Y	Y	NR	Y	N	Y	N	NA	NR	N	Y	N	NR	N	Poor	High
Emergency Obstetric Referral in Rural Sierra Leone: What Can Motorbike Ambulances Contribute? A Mixed-Methods Study	Bhopal (2013)	Y	Y	NR	Y	N	NA	NA	NA	NA	NA	NA	NA	NA	NA	Poor	High
Community loan funds and transport services for obstetric emergencies in northern Nigeria	Essien (2013)	N	Y	NR	N	N	NA	NA	NA	NA	NA	NA	NA	NA	NA	Poor	High
Results from 2011 for the transportMYpatient program for overcoming transport costs among women seeking treatment for obstetric fistula in Tanzania	Fiander (2013)	N	Y	NR	NR	NA	NA	NA	NA	NA	NA	NA	NA	NA	NA	Poor	High
A hospital-centered approach to improve emergency obstetric care in South Sudan	Groppi (2015)	Y	Y	Y	NR	NA	NA	NA	NA	NA	NA	NA	NA	NA	NA	Poor	High
Strategies developed and implemented by women’s groups to improve mother and infant health and reduce mortality in rural Malawi	Rosato (2013)	Y	N	NR	N	N	NA	NA	NA	NA	NA	NA	NA	NA	NA	Poor	High
Comprehensive Approach to Improving Maternal Health and Achieving MDG 5: Report from the Mountains of Lesotho	Satti (2012)	Y	Y	NR	Y	NA	NA	NA	NA	NA	NA	NA	NA	NA	NA	Poor	High
Sustainability and Scale of the Saving Mothers, Giving Life Approach in Uganda and Zambia	Healey (2019)	Y	Y	ND	Y	NA	NA	NA	NA	Y	N	NA	NA	NA	NA	Fair	High
The Millennium Villages Project: a retrospective, observational, endline evaluation	Mitchel (2018)	Y	Y	NA	NR	Y	Y	Y	NA	Y	N	Y	N	NR	N	Fair	High

## Sheet: Before-After (Pre-Post) with no
	*CD, cannot determine; NA, not applicable; NR, not reported
Article Name	Reference	1. Was the study objective clearly stated? (Y/N)	2. Were eligibility/selection criteria for the study population prespecified and clearly described?	3. Were the participants in the study representative of those who would be eligible for the test/service/intervention in the general or clinical population of interest?	4. Were all eligible participants that met the prespecified entry criteria enrolled?	5. Was the sample size sufficiently large to provide confidence in the findings?	6. Was the test/service/intervention clearly described and delivered consistently across the study population?	7. Were the outcome measures prespecified, clearly defined, valid, reliable, and assessed consistently across all study participants?	8. Were the people assessing the outcomes blinded to the participants' exposures/interventions?	9. Was the loss to follow-up after baseline 20% or less? Were those lost to follow-up accounted for in the analysis?	10. Did the statistical methods examine changes in outcome measures from before to after the intervention? Were statistical tests done that provided p values for the pre-to-post changes?	11. Were outcome measures of interest taken multiple times before the intervention and multiple times after the intervention (i.e., did they use an interrupted time-series design)?	12. If the intervention was conducted at a group level (e.g., a whole hospital, a community, etc.) did the statistical analysis take into account the use of individual-level data to determine effects at the group level?	Overall Rating	Risk of Bias
Sustainability of community-capacity to promote safer motherhood in northwestern Tanzania: what remains?	Ahluwalia (2010)	Y	N	N	NA	NR	NA	NA	NA	NA	Y	N	N	Poor	High
Improved access to comprehensive emergency obstetric care and its effect on institutional maternal mortality in rural Mali	Fournier (2009)	Y	Y	Y	Y	NR	Y	Y	NA	NA	Y	Y	Y	Good	Low
Increase in facility-based deliveries associated with a maternal health voucher programme in informal settlements in Nairobi, Kenya	Bellows (2013)	Y	Y	Y	NA	NR	Y	Y	NA	NR	Y	N	Y	Fair	High
Promoting the use of obstetric services through community loan funds, Bo, Sierra Leone	Fofana (1997)	N	N	NR	NR	NR	N	N	NA	NA	N	N	N	Poor	High
The FIGO Save the Mothers Initiative: The Uganda–Canada collaboration	Lalonde (2003)	Y	N	NR	NR	NR	NR	N	NA	NA	N	N	N	Poor	High
Facilitating emergency obstetric care through transportation and communication, Bo, Sierra Leone	Samai (1997)	N	N	Y	NR	NR	NR	CD	NA	NA	N	N	N	Poor	High
Impact of inter-facility transport on maternal mortality in the Free State Province	Schoon (2013)	Y	Y	Y	NA	NR	NR	Y	NA	NA	Y	N	N	Fair	High
Ambulance referral for emergency obstetric care in remote settings	Tsegaye (2016)	Y	Y	Y	Y	NR	Y	Y	NA	NA	N	N	NA	Poor	High
Criteria-based audit to improve a district referral system in Malawi: A pilot study	Kongnyuy (2008)	Y	N	Y	NA	Y	Y	N	NA	NA	Y	N	N	Fair	High
Assessing the population-level impact of vouchers on access to health facility delivery for women in Kenya	Obare (2014)	Y	Y	Y	NR	Y	Y	Y	NA	NA	Y	N	Y	Good	Low
Evaluation of a community-based intervention to improve maternal and neonatal health service coverage in the most rural and remote districts of Zambia	Jacobs (2018)	Y	Y	Y	NR	Y	Y	Y	NA	NA	Y	N	Y	Good	Low
Addressing the Second Delay in Saving Mothers, Giving Life Districts in Uganda and Zambia: Reaching Appropriate Maternal Care in a Timely Manner	Ngoma (2019)	N	Y	Y	NR	NR	NR	Y	NR	NR	Y	N	N	Poor	High
Comprehensive Approach to Improving Maternal Health and Achieving MDG 5: Report from the Mountains of Lesotho	Satti (2012)	Y	CD	Y	NR	NR	NR	CD	NR	NA	N	N	N	Poor	High
Did Saving Mothers, Giving Life Expand Timely Access to Lifesaving Care in Uganda? A Spatial District-Level Analysis of Travel Time to Emergency Obstetric and Newborn Care	Schmitz (2019)	Y	NA	NA	NA	NA	NA	Y	NA	NA	N	NA	NA	Poor	High
Addressing the First Delay in Saving Mothers, Giving Life Districts in Uganda and Zambia: Approaches and Results for Increasing Demand for Facility Delivery Services	Serbanescu (2019)	Y	NA	NA	NR	NR	NR	NR	NA	NA	Y	N	Y	Poor	High
Impact of the Saving Mothers, Giving Life Approach on Decreasing Maternal and Perinatal Deaths in Uganda and Zambia	Serbanescu (2019)	Y	NA	Y	NR	NR	N	N	NA	NA	Y	N	Y	Poor	High
Evaluation of a maternal health care project in South West Shoa Zone, Ethiopia: before-and-after comparison	Wilunda (2016)	Y	Y	Y	NR	Y	NR	Y	N	NA	Y	Y	Y	Fair	High

## Sheet: Qualitative studies
Paper	Authors	Is there congruity between the stated philosophical perspective and the research methodology? (yes/no/unclear)	Is there congruity between the research methodology and the research question or objectives? (yes/no/unclear)	Is there congruity between research methodology and the methods used to data collection? (yes/no/unclear)	Is there congruity between the research methodology and the representation and analysis of data? (yes/no/unclear)	Is there congruity between the research methodology and the interpretation of results? (yes/no/unclear)	Is there a statement locating the researcher culturally or theoretically? (yes/no/unclear)	Is the influence of the researcher on the research, and vice-versa, addressed? (yes/no/unclear)	Are participants, and their voices, adequately represented? (yes/no/unclear)	Is the research ethical according to current criteria or, for recent studies, and is there evidence of ethical approval by an appropriate body? (yes/no/unclear)	Do the conclusions drawn in the research report flow from the analysis, or intrepretention, of the data? (yes/no/unclear)	Rating	For more information: https://www.unisa.edu.au/contentassets/72bf75606a2b4abcaf7f17404af374ad/7d-jbi_critical_appraisal-checklist_for_qualitative_research20171.pdf
An evaluation of a community-based approach to safe motherhood in northwestern Tanzania	Ahluwalia (2003)	unclear	yes	unclear	yes	yes	no	no	no	no	yes	poor	High
Sustainability of community-capacity to promote safer motherhood in northwestern Tanzania: what remains?	Ahluwalia (2010)	unclear	no	no	no	yes	no	no	unclear	no	yes	poor	High
An implementation evaluation of a policy aiming to improve financial access to maternal health care in Djibo district, Burkina Faso	Belaid (2012)	no	yes	yes	yes	yes	no	no	yes	yes	yes	fair	High
Emergency Obstetric Referral in Rural Sierra Leone: What Can Motorbike Ambulances Contribute? A Mixed-Methods Study	Bhopal (2013)	yes	yes	yes	yes	yes	no	no	yes	yes	yes	good	Low
Unlocking community capabilities for improving maternal and newborn health: participatory action research to improve birth preparedness, health facility access, and newborn care in rural Uganda	Ekirapa-Kiracho (2016)	yes	yes	yes	yes	yes	no	no	yes	yes	no	fair	High
Exploring new health markets: experiences from informal providers of transport for maternal health services in Eastern Uganda	Pariyo (2014)	yes	yes	yes	no	yes	no	no	yes	yes	no	fair	High
Strategies developed and implemented by women’s groups to improve mother and infant health and reduce mortality in rural Malawi	Rosato (2012)	yes	yes	yes	yes	yes	no	yes	yes	yes	yes	good	Low
Mobilizing transport for obstetric emergencies in northwestern Nigeria	Shehu (1997)	no	no	no	no	no	no	no	no	no	unclear	poor	High
Implementation of a community-based intervention in the most rural and remote districts of Zambia: a process evaluation of safe motherhood action groups	Jacobs (2018)	yes	yes	yes	yes	unclear	unclear	no	yes	yes	yes	good	Low
Addressing the Second Delay in Saving Mothers, Giving Life Districts in Uganda and Zambia: Reaching Appropriate Maternal Care in a Timely Manner	Ngoma (2019)	unclear	yes	unclear	yes	unclear	no	no	no	yes	no	poor	High
Emergency transport for obstetric emergencies: integrating community-level demand creation activities for improved access to maternal, newborn, and child health services in northern Nigeria	Oguntunde (2018)	unclear	unclear	unclear	yes	yes	no	no	unclear	yes	yes	poor	High
Narratives of Women Using a 24-Hour Ride-Hailing Transport System to Increase Access and Utilization of Maternal and Newborn Health Services in Rural Western Kenya: A Qualitative Study	Onono (2019)	yes	yes	yes	yes	unclear	no	no	unclear	yes	yes	fair	High
Addressing the First Delay in Saving Mothers, Giving Life Districts in Uganda and Zambia: Approaches and Results for Increasing Demand for Facility Delivery Services	Serbanescu (2019)	unclear	unclear	unclear	unclear	unclear	no	no	no	yes	no	poor	High
Increasing utilisation of skilled facility-based maternal healthcare services in rural Zambia: the role of safe motherhood action groups	Sialubanje (2017)	unclear	yes	yes	yes	yes	no	no	yes	yes	yes	good	Low
